# Supplementary material for: Revision of the Genus Ranacris You & Lin, 1983 (Orthoptera: Acrididae: Catantopinae), with Proposal of a New Synonym
Source: Insects. 2026 Mar 9;17(3):298. doi: 10.3390/insects17030298 (PMC13026737; doi:10.3390/insects17030298)
Supplement: Supplementary file 1 [file insects-17-00298-s001.zip]

Archive with 1 entries (1 files):
- insects-4158921-supplementary.pdf
